# Supplementary material for: SLM Produced Porous Titanium Implant Improvements for Enhanced Vascularization and Osteoblast Seeding
Source: Int J Mol Sci. 2015 Apr 2;16(4):7478–92. doi: 10.3390/ijms16047478 (PMC4425029; doi:10.3390/ijms16047478)
Supplement: Supplementary file 1 [file ijms-16-07478-s001.zip]

Archive with 2 entries (2 files):
- Supplementary Materials/Titanium implant seeded with GFP-osteoblasts_day 4_xvid.avi
- Supplementary Materials/Titanium PCL implant seeded with GFP-osteoblsats_day 4_xvid.avi
